# Supplementary material for: A Trauma-Informed Approach to the Medical History: Teaching Trauma-Informed Communication Skills to First-Year Medical and Dental Students
Source: MedEdPORTAL. 2021 Jun 7;17:11160. doi: 10.15766/mep_2374-8265.11160 (PMC8180538; doi:10.15766/mep_2374-8265.11160)
Supplement: Supplementary file 1 — Facilitator Guide.docxTIC Introduction.mp4TIC Intimate Partner Violence and Screening.mp4Video Demonstrations.mp4Student Guide.docxTrauma-Informed Care Role-Play Cases.docxConversation Guide.docxPre-, Post-, and Follow-Up Surveys.docxTIC Communication Performance Assessment.docx [file mep_2374-8265.11160-s001.zip]

Archive with 10 entries (10 files):
- A. Facilitator Guide.docx
- B. TIC Introduction.mp4
- D. Video Demonstrations.mp4
- E. Student Guide.docx
- G. Conversation Guide.docx
- H. Pre-, Post-, Follow-Up Surveys.docx
- I. TIC Communication Performance Assessment.docx
- C. TIC Intimate Partner Violence and Screening.mp4
- F. Trauma-Informed Care Role-Play Cases.docx
- Educational_Summary_Report_11160.pdf
